# Supplementary material for: Investigation of the Prognostic Value of Novel Laboratory Indices in Patients with Sepsis in an Intensive Care Unit: A Retrospective Observational Study
Source: J Clin Med. 2025 Sep 24;14(19):6765. doi: 10.3390/jcm14196765 (PMC12525439; doi:10.3390/jcm14196765)
Supplement: Supplementary file 1 [file jcm-14-06765-s001.zip]

Archive with 1 entries (1 files):
- jcm-3826734-supplementary.pdf
